# Supplementary material for: Nasal Cytology on 241 Children: From Birth to the First 3 Years of Life and Association with Common Airways Diseases
Source: J Pers Med. 2023 Apr 19;13(4):687. doi: 10.3390/jpm13040687 (PMC10146100; doi:10.3390/jpm13040687)
Supplement: Supplementary file 1 [file jpm-13-00687-s001.zip]

Archive with 1 entries (1 files):
- jpm-2324822-supplementary.pdf
